# Supplementary material for: Narciclasine attenuates diet-induced obesity by promoting oxidative metabolism in skeletal muscle
Source: PLoS Biol. 2017 Feb 16;15(2):e1002597. doi: 10.1371/journal.pbio.1002597 (PMC5331945; doi:10.1371/journal.pbio.1002597)
Supplement: S1 Table — (XLSX) [file pbio.1002597.s012.xlsx]

## Sheet: 258 DEGs in sk. muscle
Upregulated Genes (160 genes)
Gene Name	HFD-veh	HFD-ncls	NCD-veh	HFD-ncls/HFD-veh	NCD-veh/HFD-veh
Tnnt1	0.001	3.29012	2.6882	3290.12	2688.2
Scarna13	0.001	0.92711	0.479006	927.11	479.006
Gm3646	0.001	0.91443	0.236227	914.43	236.227
7420461P10Rik	0.001	0.416192	0.0714524	416.192	71.4524
Gm8439	0.001	0.330869	0.341897	330.869	341.897
A330102I10Rik	0.001	0.196255	0.0703046	196.255	70.3046
Nrn1l	0.001	0.177025	0.182925	177.025	182.925
Egfbp2	0.001	0.167198	0.287982	167.198	287.982
Ldhal6b	0.001	0.114716	0.148174	114.716	148.174
Vax2	0.001	0.10376	0.0357395	103.76	35.7395
Klrb1-ps1	0.001	0.10313	0.213135	103.13	213.135
Tnp2	0.001	0.102832	0.425039	102.832	425.039
A730085K08Rik	0.001	0.0982889	0.101565	98.2889	101.565
Asb17	0.001	0.0843333	0.0871136	84.3333	87.1136
Glod5	0.001	0.0760337	0.157136	76.0337	157.136
Cabp7	0.001	0.0718876	0.0742837	71.8876	74.2837
Spink11	0.001	0.0656555	0.0678438	65.6555	67.8438
Mapk8ip2	0.001	0.0640356	0.0882267	64.0356	88.2267
Fgf5	0.001	0.0618977	0.0799489	61.8977	79.9489
Ppp1r42	0.001	0.0613547	0.0917141	61.3547	91.7141
Padi1	0.001	0.0601237	0.0618159	60.1237	61.8159
Msx1as	0.001	0.0556796	0.299378	55.6796	299.378
Ttc9b	0.001	0.0508391	0.105067	50.8391	105.067
Wnt16	0.001	0.0486884	0.0251556	48.6884	25.1556
BB014433	0.001	0.0457473	0.023636	45.7473	23.636
Clec3a	0.001	0.0391704	0.0539679	39.1704	53.9679
Atp6ap1l	0.001	0.0366146	0.037835	36.6146	37.835
Ttc24	0.001	0.034775	0.017967	34.775	17.967
Btnl4	0.001	0.0342884	0.0236209	34.2884	23.6209
Rab3b	0.001	0.034268	0.059017	34.268	59.017
C2cd4b	0.001	0.0316076	0.0979833	31.6076	97.9833
A930001A20Rik	0.001	0.030627	0.0949464	30.627	94.9464
Gm5797	0.00736082	0.22439	0.0979003	30.4844	13.3002
Tbx19	0.001	0.0289606	0.014963	28.9606	14.963
Clca3	0.001	0.0260658	0.0134673	26.0658	13.4673
Tnni1	0.0839811	2.17908	1.41765	25.9473	16.8806
Pla2g2c	0.001	0.0251705	0.0260094	25.1705	26.0094
Pcdh10	0.001	0.0240823	0.0108404	24.0823	10.8404
Sox6	0.264697	6.35961	7.88154	24.026	29.7757
Gabrg1	0.001	0.0233809	0.0161068	23.3809	16.1068
Gm14812	0.001	0.0223846	0.0231307	22.3846	23.1307
Rxfp2	0.001	0.0223504	0.0115477	22.3504	11.5477
Myl2	0.734632	16.174	10.5421	22.0165	14.3502
Tnnc1	0.210536	4.56394	4.64237	21.6777	22.0502
Krt12	0.001	0.0215707	0.0445793	21.5707	44.5793
Cdh22	0.001	0.0210486	0.0326252	21.0486	32.6252
C130021I20Rik	0.001	0.0197138	0.0305563	19.7138	30.5563
AU019990	0.001	0.0191664	0.133379	19.1664	133.379
Sstr3	0.001	0.0191156	0.0790111	19.1156	79.0111
Slc6a1	0.001	0.0174008	0.0179808	17.4008	17.9808
Ptchd2	0.001	0.0167798	0.0184227	16.7798	18.4227
Il1rapl2	0.001	0.0154683	0.0159838	15.4683	15.9838
Mcmdc2	0.001	0.0151522	0.00521908	15.1522	5.21908
Gm5868	0.001	0.0151319	0.0156363	15.1319	15.6363
Prdm6	0.001	0.0148488	0.0153437	14.8488	15.3437
4933427D06Rik	0.001	0.0147259	0.0152168	14.7259	15.2168
Dlx1	0.001	0.0138224	0.0571311	13.8224	57.1311
Myl3	0.807421	9.58909	11.6573	11.8762	14.4377
Gabrb2	0.00476707	0.0484404	0.0350384	10.1615	7.35009
1700022I11Rik	0.001	0.010106	0.0835425	10.106	83.5425
Gm20199	0.001	0.00938395	0.0387869	9.38395	38.7869
Ptprh	0.001	0.00932739	0.00963828	9.32739	9.63828
Vmn2r5	0.001	0.00910625	0.00725897	9.10625	7.25897
Slitrk1	0.001	0.00879501	0.0181763	8.79501	18.1763
Ghsr	0.001	0.00841652	0.00869705	8.41652	8.69705
Gm5878	0.001	0.00801837	0.00828562	8.01837	8.28562
E130218I03Rik	0.110005	0.879395	0.716185	7.99414	6.51048
Lin28b	0.001	0.00684626	0.00707445	6.84626	7.07445
Chad	0.991064	6.73014	2.63965	6.79082	2.66345
Muc4	0.0189754	0.122118	0.109585	6.4356	5.77511
Rs1	0.001	0.00631543	0.00652593	6.31543	6.52593
5730420D15Rik	0.036698	0.223817	0.269826	6.09889	7.35261
Capn11	0.0295462	0.165128	0.325751	5.58881	11.0251
Dmp1	0.0685195	0.375979	0.158282	5.48718	2.31003
Cacna2d2	0.00658435	0.0334934	0.0415375	5.08682	6.30852
Pdpr	2.55261	12.984	12.496	5.08656	4.89538
Tmem200c	0.0116409	0.0591442	0.0244462	5.08072	2.10003
S100a5	0.153539	0.780089	0.001	5.08072	0.006513
Rsph1	0.109564	0.519553	0.805305	4.742	7.35009
Cep85l	0.971802	4.59398	3.51966	4.72728	3.62179
Gm15787	0.172462	0.808423	0.546421	4.68754	3.16836
4931431B13Rik	0.0539189	0.250385	0.001	4.64373	0.0185464
Cilp2	0.201837	0.932251	0.443129	4.61883	2.19548
Igfn1	1.25899	5.65975	4.87785	4.49547	3.87442
Elf3	0.22194	0.984097	0.508446	4.43407	2.29092
Skor1	0.0102989	0.0419375	0.0433354	4.07204	4.20777
Olfr239	0.015691	0.0637775	0.082379	4.06459	5.25008
Olfr55	0.015691	0.0637775	0.0576653	4.06459	3.67506
Gal	0.0707454	0.287551	0.001	4.06459	0.0141352
AI506816	0.140598	0.571473	1.36898	4.06459	9.73684
Lrrc10	0.0286152	0.116309	0.001	4.06459	0.0349465
Gm4461	0.0131618	0.0534971	0.0483702	4.06457	3.67504
Slc6a18	0.00913469	0.035625	0.019187	3.89997	2.10045
4930451C15Rik	0.299291	1.0799	0.628523	3.60819	2.10004
Gm11944	0.158424	0.554523	0.499056	3.50025	3.15013
Csrnp3	0.001	0.00345147	0.00356651	3.45147	3.56651
Pdk4	121.878	414.604	403.644	3.4018	3.31187
Nxpe3	0.151906	0.50881	0.413527	3.34951	2.72226
Ceacam20	0.001	0.00330665	0.00546698	3.30665	5.46698
Vmn2r40	0.00114411	0.00358463	0.00312347	3.13312	2.73004
Gm10818	0.0296753	0.0906795	0.252441	3.05572	8.50677
Tmem8c	0.0347441	0.105919	0.190249	3.04855	5.47572
Fat2	0.00492704	0.0150198	0.0181071	3.04844	3.67505
A330076H08Rik	0.021462	0.0654256	0.001	3.04844	0.046594
Npm2	0.0883299	0.269268	0.324617	3.04844	3.67505
Ccdc158	0.0102062	0.0311129	0.117883	3.04843	11.5501
Ccdc24	0.0651618	0.198641	0.001	3.04843	0.0153464
Bmpr1b	0.217403	0.652736	0.001	3.00242	0.00459975
Gm19710	0.179428	0.537802	1.02029	2.99731	5.68635
Myl10	0.347318	1.0287	1.91564	2.96184	5.51552
C530008M17Rik	0.110933	0.327436	0.327256	2.95166	2.95003
C130080G10Rik	0.185215	0.543704	0.993999	2.93553	5.36673
Actc1	146.183	407.324	642.004	2.7864	4.39178
Zim1	0.0743686	0.205117	0.312352	2.75811	4.20005
4930500J02Rik	0.102553	0.282384	0.484569	2.75354	4.72506
Tnfrsf19	1.92843	5.13567	5.15321	2.66314	2.67223
Eif4e1b	0.020701	0.054331	0.0652092	2.62456	3.15005
Gm13031	0.180539	0.472522	0.44813	2.61728	2.48218
Rp1	0.00479579	0.0125194	0.001	2.6105	0.208516
Myom3	1.05593	2.74205	2.36805	2.59681	2.24262
Agbl1	0.30988	0.787208	0.732102	2.54036	2.36253
Calml3	0.0573241	0.145624	0.001	2.54036	0.0174447
Tmem40	0.100858	0.256163	0.476435	2.53984	4.72382
Nt5c1a	2.99979	7.60077	7.77229	2.53377	2.59094
Gm10390	0.0196799	0.049659	0.11196	2.52334	5.68905
Arpp21	0.371562	0.908061	0.962229	2.4439	2.58969
5930412G12Rik	0.0795703	0.194052	0.1671	2.43875	2.10003
Icam4	0.398543	0.961822	0.941571	2.41335	2.36253
Ttc9	0.381136	0.91013	1.50074	2.38794	3.93754
H60b	0.140652	0.333487	0.344603	2.37101	2.45004
Myf5	0.167769	0.397781	0.450186	2.371	2.68337
Myh7	5.10704	11.677	13.4284	2.28645	2.62939
Spag5	0.493758	1.12151	1.18939	2.27138	2.40885
Dusp26	9.82904	22.1206	22.3812	2.25054	2.27705
Gal3st3	0.0157921	0.0354373	0.0679859	2.24399	4.30506
1700034I23Rik	0.04908	0.108057	0.111659	2.20165	2.27504
Sel1l2	0.104298	0.229627	0.0182523	2.20164	0.175001
1700020I14Rik	8.33405	18.2928	23.0782	2.19495	2.76915
5330439B14Rik	0.0307885	0.0666064	0.100556	2.16335	3.26602
Oacyl	0.0868363	0.187506	0.227948	2.1593	2.62503
Tmem140	8.10197	17.3968	19.7615	2.14723	2.4391
Tdrd6	0.00511367	0.0103925	0.0107389	2.0323	2.10004
Nkx6-3	0.0172375	0.0350317	0.0542989	2.0323	3.15004
Gm8765	0.010048	0.0204205	0.0253214	2.03229	2.52004
5730422E09Rik	0.0231805	0.0471096	0.0486798	2.03229	2.10003
Ly6g6d	0.174646	0.354932	1.0086	2.03229	5.77511
1700011I03Rik	0.0918022	0.186569	0.289181	2.03229	3.15004
Kcnk7	0.038361	0.0779608	0.201398	2.03229	5.25007
Gm904	0.0262306	0.0533082	0.0826275	2.03229	3.15004
2300005B03Rik	0.134653	0.273654	0.424163	2.03229	3.15004
Amh	0.0239738	0.0487217	0.151037	2.03229	6.30009
4930509E16Rik	0.0709707	0.144233	0.223561	2.03229	3.15005
Gm1045	0.0630993	0.128236	0.13251	2.03229	2.10002
Hrh4	0.0262756	0.0533996	0.0551795	2.03229	2.10003
Ros1	0.00486709	0.00989133	0.010221	2.03229	2.10002
1700016C15Rik	0.0642567	0.130588	0.337352	2.03229	5.25007
2010009K17Rik	0.0956706	0.19443	0.200911	2.03229	2.10003
Crabp1	0.0652138	0.132533	0.136951	2.03228	2.10003
Gm906	0.00990147	0.0201226	0.024952	2.03228	2.52003
3110021N24Rik	1.32994	2.69465	2.74957	2.02614	2.06744
Downregulated Genes (98 genes)
Gene Name	HFD-veh	HFD-ncls	NCD-veh	HFD-ncls/HFD-veh	NCD-veh/HFD-veh
Wbscr17	2.77275	1.38201	1.20695	0.498426	0.43529
Xrra1	0.736045	0.351966	0.333389	0.478185	0.452946
Hoxd10	0.702224	0.324346	0.312813	0.461884	0.44546
BC006965	0.0440834	0.0203614	0.12098	0.461884	2.74434
Ostn	5.56309	2.54213	2.00471	0.456964	0.360359
Gm14484	0.0301826	0.0136311	0.0643447	0.451621	2.13185
1700012L04Rik	0.0272691	0.0123153	0.115399	0.451621	4.23186
Calcoco2	0.00479813	0.00216693	0.0106188	0.45162	2.21311
Gm14501	0.02613	0.0118008	0.12887	0.451619	4.93188
Vmn1r65	0.00824555	0.00359086	0.001	0.435491	0.121278
Igfbp5	194.298	84.3478	75.2854	0.434116	0.387474
Sorcs1	0.294029	0.121412	0.116265	0.412925	0.39542
4933424G06Rik	0.189727	0.0771162	0.0398433	0.406459	0.210003
Pgc	0.237457	0.0904839	0.001	0.381054	0.00421129
A630020A06	0.00263603	0.001	0.0110715	0.379358	4.20007
4921509C19Rik	0.00282705	0.001	0.001	0.353726	0.353726
Nkx2-2as	0.0253756	0.00859537	0.001	0.338726	0.0394079
Dleu7	0.0931507	0.0315516	0.0326032	0.338716	0.350005
Ly6g6e	0.225233	0.0762898	0.551829	0.338715	2.45004
Gabra1	0.0468707	0.0158758	0.00820248	0.338715	0.175002
Nr4a3	1.85555	0.572008	0.0875665	0.308269	0.0471917
Odf3l2	15.4657	4.73849	4.47371	0.306387	0.289267
Rnase13	2.04977	0.607502	0.986465	0.296376	0.481256
Phactr3	0.031557	0.00934753	0.001	0.296211	0.0316887
Hmga2-ps1	10.4861	3.01132	4.50561	0.287173	0.429675
Galr2	0.948291	0.266528	0.19067	0.281061	0.201067
Pld5	0.697575	0.185924	0.25216	0.266529	0.361481
Kcns1	0.223459	0.0567666	0.0586587	0.254036	0.262503
Hoxa13	0.412427	0.0967121	0.0999356	0.234495	0.242311
Gm19689	0.235421	0.0531604	0.49439	0.22581	2.10003
Opn4	0.0852231	0.0173198	0.001	0.203229	0.0117339
Nppa	0.280169	0.0569384	0.117672	0.203229	0.420004
Ccdc36	0.0181823	0.00356552	0.00251206	0.196098	0.13816
Gm4922	0.00542799	0.001	0.001	0.18423	0.18423
Kcnb2	0.00686154	0.001	0.001	0.14574	0.14574
Kcns2	0.00717106	0.001	0.001	0.139449	0.139449
Zfp804a	0.00880318	0.001	0.001	0.113595	0.113595
Grm7	0.00880761	0.001	0.001	0.113538	0.113538
Upk2	0.47044	0.053115	0.109771	0.112905	0.233337
Tmprss13	0.0115222	0.001	0.00109986	0.086789	0.0954557
Rtp1	0.0120121	0.001	0.001	0.0832494	0.0832494
Slc34a1	0.012175	0.001	0.001	0.0821355	0.0821355
Klra21	0.0124862	0.001	0.0517909	0.0800884	4.14785
Diras1	0.0128966	0.001	0.001	0.0775398	0.0775398
Kcnmb2	0.0129014	0.001	0.001	0.077511	0.077511
Kctd8	0.0130455	0.001	0.001	0.0766548	0.0766548
Rhox3c	0.0131448	0.001	0.001	0.0760757	0.0760757
Dlx1as	0.0135292	0.001	0.001	0.0739142	0.0739142
Ccdc110	0.014462	0.001	0.001	0.0691467	0.0691467
Rhox3g-ps	0.0151585	0.001	0.001	0.0659696	0.0659696
Vmn2r4	0.0153627	0.001	0.00322621	0.0650927	0.210003
Slco6c1	0.0157142	0.001	0.001	0.0636367	0.0636367
Satl1	0.0158636	0.001	0.001	0.0630374	0.0630374
Ccdc154	0.0158996	0.001	0.001	0.0628947	0.0628947
Tecrl	0.0161488	0.001	0.001	0.0619241	0.0619241
Padi6	0.0164522	0.001	0.001	0.0607821	0.0607821
Gm5475	0.0165533	0.001	0.001	0.0604109	0.0604109
Dbx2	0.0169457	0.001	0.001	0.059012	0.059012
Idi2	0.0171784	0.001	0.001	0.0582126	0.0582126
Rhox3h	0.0171885	0.001	0.001	0.0581784	0.0581784
Htr5b	0.0194591	0.001	0.001	0.0513898	0.0513898
Th	0.0225537	0.001	0.001	0.0443386	0.0443386
Cer1	0.0227736	0.001	0.001	0.0439105	0.0439105
1700003M02Rik	0.0231652	0.001	0.001	0.0431682	0.0431682
Rhox3f	0.023199	0.001	0.001	0.0431053	0.0431053
Ddx25	0.0238108	0.001	0.001	0.0419977	0.0419977
Ghrhr	0.0251259	0.001	0.001	0.0397996	0.0397996
BC051537	0.0267298	0.001	0.001	0.0374114	0.0374114
Rnf183	0.0291875	0.001	0.0919417	0.0342612	3.15004
Ms4a13	0.0299102	0.001	0.001	0.0334334	0.0334334
1700010I02Rik	0.0301788	0.001	0.001	0.0331358	0.0331358
Speer4f	0.0340703	0.001	0.001	0.0293511	0.0293511
Tecta	0.0343705	0.001	0.0154669	0.0290947	0.450005
Il17f	0.03607	0.001	0.001	0.0277239	0.0277239
Mup10	15.8142	0.431011	0.905697	0.0272547	0.0572711
8430436N08Rik	0.0401184	0.001	0.126375	0.0249262	3.15005
Adm2	0.0416447	0.001	0.001	0.0240127	0.0240127
Taar3	0.0422984	0.001	0.001	0.0236416	0.0236416
4931423N10Rik	0.0427669	0.001	0.001	0.0233826	0.0233826
Abo	0.0444774	0.001	0.001	0.0224833	0.0224833
Pramel1	0.0469949	0.001	0.0164484	0.0212789	0.350004
Morn3	0.0484401	0.001	0.101726	0.0206441	2.10004
Tas2r126	0.0484401	0.001	0.001	0.0206441	0.0206441
Spink12	0.0509779	0.001	0.001	0.0196163	0.0196163
Mup11	14.1438	0.262601	0.874812	0.0185665	0.0618513
Prss2	0.056304	0.001	0.001	0.0177607	0.0177607
1700086L19Rik	0.056943	0.001	0.001	0.0175614	0.0175614
Csn1s2b	0.0624246	0.001	0.001	0.0160193	0.0160193
Rnf151	0.0711871	0.001	0.001	0.0140475	0.0140475
Guca2a	0.0983569	0.001	0.001	0.0101671	0.0101671
Mup14	18.3086	0.174166	0.77153	0.0095128	0.0421403
Tsx	0.114635	0.001	0.001	0.00872334	0.00872334
Mup7	18.7282	0.0965821	0.529688	0.00515704	0.0282829
Klk1b26	0.26173	0.001	0.001	0.00382073	0.00382073
Amd1	9.48966	0.0172441	0.0188371	0.00181715	0.00198501
Scarna6	0.609567	0.001	0.001	0.00164051	0.00164051
Alb	224.348	0.329017	0.499976	0.00146655	0.00222857
Gm2083	5.77424	0.001	0.452115	0.000173183	0.0782986
